# Supplementary material for: Fluidal pyroclasts reveal the intensity of peralkaline rhyolite pumice cone eruptions
Source: Nat Commun. 2019 May 1;10:2010. doi: 10.1038/s41467-019-09947-8 (PMC6494994; doi:10.1038/s41467-019-09947-8)
Supplement: Supplementary file 4 — Supplementary Data 1 [file 41467_2019_9947_MOESM4_ESM.xlsx]

## Sheet: Glass major elements + halogens
Sample	Clast Type	SiO2	TiO2	Al2O3	FeO	MnO	MgO	CaO	Na2O	K2O	P2O5	SO2	F	Cl	Total	Peralkalinity Index
MER_62_16L	Tube Pumice	73.9797	0.240265	8.82639	5.49525	0.249669		0.256343	6.00935	4.29231	0	0.0205277	0.442609	0.195974	98.8909	1.6464
MER_62_16L	Tube Pumice	73.9058	0.23744	8.79562	5.47694	0.240992		0.214498	6.01903	4.45968	0.00984679	0.01543	0.433868	0.198052	98.5093	1.67456
MER_62_16L	Tube Pumice	73.5656	0.239722	9.15791	5.50863	0.236369		0.220414	6.04234	4.378	0.00812962	0.00965392	0.480359	0.190233	98.4056	1.60285
MER_62_16L	Tube Pumice	74.034	0.239614	9.14203	5.46275	0.25304	0.0415072	0.184784	5.62909	4.31336	0.00758403	0.0140407	0.479843	0.19821	97.5735	1.52362
MER_62_16L	Tube Pumice	73.8309	0.235069	9.05841	5.50924	0.25216	0.0418561	0.285215	5.98716	4.12175	0	0.0105408	0.460519	0.202526	97.7158	1.57982
MER_62_16L	Tube Pumice	73.8695	0.236608	9.01472	5.45183	0.249971	0.0188885	0.166681	6.043	4.3135	0.00160753	0.0141663	0.4271	0.192301	99.5317	1.62069
MER_62_16Q	Microvesicular Pumice	73.5835	0.238646	9.13337	5.49497	0.250649		0.15433	6.2105	4.40085		0.00660128	0.349468	0.192237	99.9806	1.64015
MER_62_16Q	Microvesicular Pumice	73.922	0.238793	8.70915	5.50001	0.261372		0.206336	6.29461	4.31653	0.0108863	0.0131039	0.355317	0.198675	99.2071	1.72545
MER_62_16Q	Microvesicular Pumice	73.8937	0.242209	9.18473	5.48353	0.251056	0	0.198271	5.91787	4.27098	0	0.0074402	0.358638	0.186407	99.4597	1.56327
MER_62_16Q	Microvesicular Pumice	73.5308	0.236654	9.31773	5.46186	0.249099	0.0211461	0.238374	5.93223	4.47487		0.0094095	0.330142	0.198004	98.8363	1.56717
MER_62_16Q	Microvesicular Pumice	73.8859	0.247681	8.83212	5.55794	0.255572	0.0240801	0.289972	5.97155	4.38166		0.0160871	0.353916	0.18829	98.837	1.64924
MER_62_16Q	Microvesicular Pumice	73.836	0.231739	8.44983	5.547	0.248306	0.00670823	0.237126	6.2974	4.55509	0.010164	0.00559019	0.383386	0.191489	98.3866	1.80951
MER_62_16Q	Microvesicular Pumice	71.5269	0.149917	11.491	4.52137	0.166753	0.006614	0.0874852	6.79148	4.89526	0	0	0.235799	0.119854	99.7883	1.43338
MER_62_16Q	Microvesicular Pumice	73.5517	0.247458	9.04175	5.4738	0.243039	0.0263125	0.231289	6.38279	4.23711	0.00833563	0.00933993	0.354616	0.192523	99.5725	1.66852
MER_62_16Q	Microvesicular Pumice	74.0006	0.241611	8.76185	5.61478	0.254054	0.0224375	0.214788	5.99653	4.28434	0.00622131	0.0157063	0.386537	0.200408	98.0501	1.65513
MER_62_16Q	Microvesicular Pumice	73.7178	0.23346	9.05225	5.49163	0.245525	0.0363964	0.200582	6.13712	4.34062			0.353206	0.196963	99.4604	1.63431
MER_62_16Q	Microvesicular Pumice	73.7386	0.239076	8.95894	5.49715	0.247199	0.00742099	0.245294	6.09604	4.43504	0.0159451	0.0061173	0.323114	0.190138	99.7172	1.6552
MER_62_16O	Obsidian Breadcrust Bomb	74.22	0.238941	8.73939	5.55886	0.259883	0.0403886	0.196657	5.92216	4.2769	0.00847661	0.0112689	0.330688	0.196358	100.276	1.64447
MER_62_16O	Obsidian Breadcrust Bomb	73.6701	0.239731	8.89528	5.54996	0.248042	0	0.226913	6.18664	4.39687	0.0144199	0	0.368208	0.198274	99.862	1.67916
MER_62_16O	Obsidian Breadcrust Bomb	73.587	0.232802	9.31097	5.56573	0.24714		0.236585	6.00365	4.24828	0.0058748	0.00746797	0.363242	0.197553	100.429	1.55459
MER_62_16O	Obsidian Breadcrust Bomb	74.0911	0.249465	8.86038	5.64252	0.253292	0	0.165773	5.8947	4.26547	0.00986982	0.0129919	0.351285	0.200619	99.2926	1.61552
MER_62_16O	Obsidian Breadcrust Bomb	73.6236	0.239432	9.0607	5.58358	0.23503		0.237031	6.06795	4.38572	0.00210116	0.0169093	0.347592	0.200611	99.9448	1.62562
MER_62_16O	Obsidian Breadcrust Bomb	73.7734	0.24571	8.9564	5.64964	0.246609		0.213162	5.90114	4.47321	0.00688907	0.00678923	0.334669	0.196289	100.159	1.62448
MER_62_16O	Obsidian Breadcrust Bomb	73.8574	0.234812	8.79387	5.58745	0.260089	0.0383162	0.196095	6.02668	4.43515	0	0.0104316	0.35608	0.199204	99.6967	1.67331
MER_62_16O	Obsidian Breadcrust Bomb	73.5456	0.246986	9.21986	5.56805	0.255564	0.0246387	0.187633	6.09633	4.27067	0.0109727	0.00987543	0.371077	0.192721	100.249	1.58911
MER_62_16O	Obsidian Breadcrust Bomb	73.8747	0.237594	8.7966	5.5709	0.237995	0	0.239597	6.07823	4.37402	0.0130161	0.0126156	0.368657	0.195042	99.8761	1.67491
MER_62_16O	Obsidian Breadcrust Bomb	73.842	0.239829	9.25215	5.53167	0.247383	0	0.207229	6.01441	4.09081	0.00556586	0.00198781	0.365955	0.200172	100.613	1.54796
MER_62_16O	Obsidian Breadcrust Bomb	73.704	0.242511	9.3206	5.5897	0.25001	0.0234099	0.195893	5.86201	4.25949	0.00719526	0.0167214	0.334833	0.19336	98.6761	1.52928
MER_62_16O	Obsidian Breadcrust Bomb	73.1899	0.239406	9.33388	5.58434	0.253626		0.196949	6.17478	4.46593	0.0155406	0.0137123	0.350831	0.198777	98.4521	1.60617
MER_62_16O	Obsidian Breadcrust Bomb	73.6484	0.245176	9.3539	5.51631	0.250521		0.221475	6.06283	4.19159	0	0.0166409	0.328683	0.192026	99.1533	1.5513
MER_62_16O	Obsidian Breadcrust Bomb	74.2356	0.241422	8.88739	5.47715	0.254824	0.0284145	0.121215	5.87354	4.34087	0.0122928	0.00806085	0.324752	0.194468	99.2451	1.61587
MER_62_16O	Obsidian Breadcrust Bomb	73.6734	0.241189	9.09058	5.56408	0.249604	0.0262581	0.193945	5.99121	4.4291	0.0161198	0.00628572	0.322397	0.195871	98.6362	1.61155
MER_62_16O	Obsidian Breadcrust Bomb	73.1125	0.236306	9.3047	5.61176	0.249774		0.183658	6.29711	4.44115	0.0119377	0.012754	0.358234	0.19284	98.0085	1.62995
MER_62_16O	Obsidian Breadcrust Bomb	73.5455	0.238656	9.04511	5.52752	0.241799	0.0218988	0.210979	6.12659	4.46451	0	0.00953003	0.365994	0.198407	98.6356	1.64851
MER_62_16O	Obsidian Breadcrust Bomb	73.713	0.242583	8.80832	5.57318	0.249706		0.154599	6.53088	4.19825	0	0.00912946	0.327256	0.189211	99.6773	1.73562
MER_62_16O	Obsidian Breadcrust Bomb	73.1244	0.245832	9.40958	5.50578	0.238806	0.0476808	0.227864	6.1711	4.4577	0	0.013451	0.362274	0.190824	99.6208	1.59166
MER_62_16O	Obsidian Breadcrust Bomb	73.3453	0.243953	9.01496	5.61833	0.254524		0.202176	6.31329	4.42743	0.0128075	0.0139256	0.373451	0.19506	98.3798	1.68365
MER_62_16N	Pumiceous Achnelith (DQA)	73.4583	0.236813	9.25229	5.5127	0.250987	0.0273362	0.190948	6.3011	4.16108	0.0134656	0.00992203	0.394249	0.190847	98.7701	1.60713
MER_62_16N	Pumiceous Achnelith (DQA)	73.2511	0.239468	9.13049	5.50361	0.244839		0.22832	6.27521	4.47571	0.0173292	0.0145931	0.445899	0.195891	98.6771	1.66121
MER_62_16N	Pumiceous Achnelith (DQA)	73.0599	0.247813	9.24967	5.59029	0.250459	0.0566865	0.168635	6.30808	4.45523	0.0122125	0.0161816	0.384288	0.200387	98.2597	1.64325
MER_62_16N	Pumiceous Achnelith (DQA)	73.7153	0.239845	8.79389	5.58336	0.251893	0.0148828	0.19955	6.23021	4.381	0.0174138	0.0150852	0.358097	0.199449	98.772	1.70471
MER_62_16N	Pumiceous Achnelith (DQA)	74.0899	0.229413	9.10454	5.43792	0.237663		0.17365	5.90459	4.26014	0.00566574	0.00656033	0.390837	0.190747	100.605	1.57334
MER_62_16N	Pumiceous Achnelith (DQA)	73.8431	0.241308	8.66479	5.43331	0.236786	0.0409049	0.18965	6.20779	4.48677	0.00804027	0.0110554	0.436687	0.1997	99.4992	1.73907
MER_62_16N	Pumiceous Achnelith (DQA)	73.8163	0.246572	8.88639	5.50295	0.242942	0.00705933	0.201695	6.12165	4.36136	0	0.00978222	0.407727	0.191005	99.1595	1.66448
MER_62_16N	Pumiceous Achnelith (DQA)	73.8836	0.237374	8.99567	5.48588	0.244592	0.0214519	0.183544	6.05455	4.30652	0	0.00711722	0.386535	0.192165	99.758	1.62539
MER_62_16N	Pumiceous Achnelith (DQA)	74.1329	0.234489	8.85774	5.45695	0.248722		0.15417	6.06557	4.27326		0.010351	0.398811	0.187313	100.474	1.64868
MER_62_16N	Pumiceous Achnelith (DQA)	73.3762	0.242092	9.09027	5.42833	0.234777		0.155316	6.36814	4.46447	0.010321	0.0121246	0.426467	0.196199	99.7968	1.68403
MER_62_16N	Pumiceous Achnelith (DQA)	74.0931	0.240555	8.62563	5.47644	0.246429	0.0220804	0.188291	6.04486	4.40422	0.00597588	0.0148891	0.442519	0.194875	98.7302	1.70553
MER_62_16N	Pumiceous Achnelith (DQA)	73.3137	0.238659	9.30851	5.43573	0.246765		0.245264	6.13729	4.46568	0.00620414	0.00700467	0.418079	0.193929	99.9333	1.60389
MER_62_16M	Pumiceous Achnelith (DQA)	73.795	0.233392	8.7119	5.49997	0.24245	0.0164049	0.27214	6.32746	4.31761	0.010165	0.0141907	0.361813	0.197664	99.3606	1.73124
MER_62_16M	Pumiceous Achnelith (DQA)	73.9416	0.243501	8.84292	5.40962	0.229549		0.079193	6.23477	4.43631		0.0115427	0.379605	0.195624	99.63	1.70288
MER_62_16M	Pumiceous Achnelith (DQA)	74.2124	0.237997	8.71169	5.47071	0.246159		0.158598	5.96172	4.39066	0.0124944	0.00715403	0.405261	0.199507	99.2448	1.6713
MER_62_16M	Pumiceous Achnelith (DQA)	73.5438	0.238738	9.02097	5.4127	0.23653	0	0.267941	6.38723	4.29337	0.00501762	0.00682396	0.392177	0.194684	99.6489	1.67992
MER_62_16M	Pumiceous Achnelith (DQA)	73.4434	0.245991	9.26942	5.57509	0.255936		0.21717	6.17393	4.24112	0.0131926	0.0077126	0.402882	0.209052	98.5401	1.59094
MER_62_16M	Pumiceous Achnelith (DQA)	74.1017	0.243139	8.66306	5.52997	0.263641	0.01669	0.1771	5.84934	4.54309	0.00185445	0.0179263	0.394688	0.197705	97.0639	1.67839
MER_62_16M	Pumiceous Achnelith (DQA)	74.0883	0.237778	8.87017	5.37985	0.252471	0.0384803	0.216289	6.00903	4.28561	0.00869556	0.0189903	0.401795	0.192402	100.051	1.63739
MER_62_16M	Pumiceous Achnelith (DQA)	73.0632	0.246289	9.56783	5.49239	0.264951	0.0442606	0.258629	6.06533	4.38445	0	0.00948441	0.401201	0.197745	98.0557	1.53886
MER_62_16M	Pumiceous Achnelith (DQA)	73.7294	0.239669	9.13171	5.44876	0.237005		0.150113	6.15096	4.25308	0.00860718	0.0106565	0.448701	0.1994	97.5929	1.61221
MER_62_16M	Pumiceous Achnelith (DQA)	73.1021	0.235286	9.3654	5.51029	0.253493	0.0184101	0.261687	6.27239	4.39881	0.00799121	0.0109247	0.36618	0.197049	98.8586	1.61015
MER-62_16P	Pumiceous Achnelith (DQA)	74.1695	0.247906	8.9018	5.53026	0.240303	0.021109	0.196284	5.72184	4.37227	0.00770329	0.0145062	0.377761	0.198785	99.9573	1.58904
MER-62_16P	Pumiceous Achnelith (DQA)	73.8239	0.244376	9.1035	5.55698	0.253787		0.254488	5.99808	4.25301		0	0.320462	0.19472	99.8869	1.58957
MER-62_16P	Pumiceous Achnelith (DQA)	74.2258	0.245274	8.73468	5.45853	0.234856	0.0152727	0.229394	6.01148	4.28081	0.0120361	0	0.343889	0.203299	98.8691	1.66266
MER-62_16P	Pumiceous Achnelith (DQA)	73.5605	0.241888	9.28464	5.53256	0.243094	0.0252344	0.189811	5.99311	4.36756	0.00904818	0.0120642	0.339407	0.201071	99.4675	1.57103
MER-62_16P	Pumiceous Achnelith (DQA)	74.1537	0.245227	8.8934	5.43148	0.253569	0.0125629	0.266936	5.87801	4.28213	0.00512565	0.0114573	0.369348	0.196986	99.4996	1.60846
MER-62_16P	Pumiceous Achnelith (DQA)	74.1317	0.24011	8.97044	5.46385	0.238611	0.0250906	0.184731	5.81942	4.38176	0.00749719	0.0112958	0.336174	0.189129	100.037	1.59592
MER-62_16P	Pumiceous Achnelith (DQA)	73.9811	0.232334	8.81715	5.5362	0.238406	0.0294648	0.212724	5.94781	4.43973	0.0120447	0.00826209	0.346709	0.197992	100.459	1.65474
MER-62_16P	Pumiceous Achnelith (DQA)	73.6828	0.245697	9.00201	5.51442	0.243212	0.0175001	0.224717	6.08536	4.41708	0.00894891	0.0184944	0.339164	0.200555	100.571	1.64317
MER-62_16P	Pumiceous Achnelith (DQA)	73.8488	0.236878	9.1234	5.42669	0.237578		0.224674	6.06169	4.2654	0	0.00810267	0.367121	0.201666	99.9671	1.59904
MER-62_16P	Pumiceous Achnelith (DQA)	73.9926	0.24572	8.85044	5.5165	0.237716		0.199798	5.88819	4.50511		0	0.363878	0.200598	99.951	1.64543
MER-62_16P	Pumiceous Achnelith (DQA)	74.2092	0.236973	8.90258	5.506	0.246262		0.210418	5.97318	4.20381	0	0.0115104	0.350865	0.199816	99.041	1.61486
MER-62_16P	Pumiceous Achnelith (DQA)	73.4489	0.234351	9.1281	5.50045	0.260737	0.0194369	0.222568	6.17469	4.45397	0	0.0176241	0.334758	0.200714	99.2956	1.64095
MER-62_16P	Pumiceous Achnelith (DQA)	73.4875	0.24088	9.19222	5.47157	0.242794	0.0123864	0.307042	6.10841	4.31581		0.014904	0.414592	0.19214	99.3024	1.60137
MER-62_16P	Pumiceous Achnelith (DQA)	73.5255	0.230246	9.17275	5.39675	0.245454	0.038932	0.128253	6.31946	4.40094	0	0.0122676	0.32342	0.201149	98.6335	1.65266
MER-62_16P	Pumiceous Achnelith (DQA)	73.8433	0.23515	9.07985	5.43638	0.230445	0.0215229	0.217031	5.95633	4.39277	0	0.0105112	0.379503	0.194807	99.8937	1.60281
MER-62_16P	Pumiceous Achnelith (DQA)	73.6363	0.246346	9.06796	5.53321	0.249693		0.185596	6.20399	4.33586	0.0127788	0.00953337	0.345128	0.198172	98.601	1.64305
MER-62_16P	Pumiceous Achnelith (DQA)	73.6124	0.223507	9.09532	5.55796	0.228327		0.146796	6.38964	4.17746	0.0110448	0	0.361969	0.19228	99.5941	1.65283
MER-62_16P	Pumiceous Achnelith (DQA)	73.5958	0.240094	9.22693	5.49411	0.250249		0.186907	6.1783	4.25825	0.00804335	0.00764119	0.364464	0.189823	99.461	1.60105
MER-62_16P	Pumiceous Achnelith (DQA)	73.7892	0.238602	8.9152	5.55412	0.253227		0.175704	6.12327	4.35917	0.0137045	0.00777272	0.381784	0.196875	97.7779	1.65913
MER-62_16P	Pumiceous Achnelith (DQA)	73.7916	0.248723	8.94333	5.581	0.229607		0.181192	5.93819	4.47494	0.00779208	0.0073765	0.402902	0.201036	96.2516	1.63388
NOTES
Components	Accelerating voltage	Beam Current	Beam Size
	KeV	nA	µm
Na, Mg, Al, K , Ca, Si	15	1	14
F, Cl, P , S , Ti , Fe, Mn	15	80	14
All values listed as wt % oxide (normalised to 100 %)
Using Lipari Obsidian glass standard
Peralkalinity index = molar (Na2O+K2O)/Al2O3

## Sheet: Lipari Standard
DataSet/Point	Na2O	MgO	Al2O3	SiO2	K2O	CaO	F	Cl	P2O5	SO2	TiO2	FeO	MnO	Total
1 / 1 .	4.14	0.0526	12.7287	74.0145	5.1841	0.7422	0.1783	0.3695	0.0114	0.0011	0.0799	1.5749	0.0671	99.1443
2 / 1 .	4.1371	0.047	13.2481	73.3192	5.2029	0.7039	0.2047	0.3683	0.0032	0.0037	0.0711	1.5783	0.0601	98.9477
3 / 1 .	4.2239	0.0479	13.2266	73.2675	5.223	0.7721	0.2118	0.3588	0.0091	0.0031	0.0772	1.5588	0.0581	99.0378
4 / 1 .	4.0382	0.0296	13.3005	73.9117	5.1059	0.7351	0.1981	0.362	0.0096	0.0063	0.0757	1.5567	0.0699	99.3992
5 / 1 .	4.2833	0.0558	12.8825	74.1962	5.0344	0.7453	0.1919	0.3695	0.0027	0.0034	0.079	1.5805	0.0685	99.493
6 / 1 .	4.1551	0.0395	12.8377	74.5704	5.2081	0.785	0.2137	0.3666	-0.0083	-0.002	0.0823	1.5525	0.0651	99.8655
7 / 1 .	4.2309	0.0387	13.1854	74.4126	5.067	0.7242	0.2022	0.367	-0.001	0.0005	0.0818	1.5783	0.0703	99.9578
8 / 1 .	4.19	0.0798	12.9548	73.9437	5.0462	0.6734	0.1914	0.359	0.0054	0.0021	0.0838	1.5498	0.051	99.1304
Standard Deviation	0.0748725	0.0150504	0.219343	0.467322	0.0789001	0.0356823	0.0117116	0.00449331	0.00646649	0.00247891	0.00412207	0.0129541	0.00680482	0.378724
